# Supplementary material for: A Bayesian multivariate factor analysis model for causal inference using time-series observational data on mixed outcomes
Source: Biostatistics. 2023 Dec 6;25(3):867–84. doi: 10.1093/biostatistics/kxad030 (PMC11247182; doi:10.1093/biostatistics/kxad030)
Supplement: kxad030_Supplementary_Data [file kxad030_supplementary_data.zip]

Archive with 2 entries (2 files):
- biosts-22315-File001.pdf
- biosts-22315-File002.pdf
